# Supplementary material for: microRNA-184 distribution and consequences on glial septate junctions and the blood-brain barrier
Source: PLoS One. 2025 Dec 4;20(12):e0328862. doi: 10.1371/journal.pone.0328862 (PMC12677480; doi:10.1371/journal.pone.0328862)
Supplement: S1 File — (XLSX) [file pone.0328862.s002.xlsx]

## Sheet: Figure 4_Brain lobe quantificat
Brain lobe phenotype characterization
MCR
Characterization of phenotype in brain lobes for larvae
MCR	UAS-184				MCR	w1118
	Larva 1 (L1)	Strong phentoype			L1	No phenotype
	L2	Moderate phenotype			L2	No phenotype
	L3	Moderate phenotype			L3	No phenotype
	L4	Strong phentoype			L4	No phenotype
	L5	Moderate phenotype			L5	No phenotype
	L6	Moderate phenotype			L6	No phenotype
	L7	Strong phentoype			L7	No phenotype
	L8	Moderate phenotype			L8	No phenotype
	L9	Strong phentoype			L9	No phenotype
	L10	Moderate phenotype			Total	9 larvae no phenotype including NrxIV
	L11	Strong phentoype
	L12	Strong phentoype			For MCR w1118	No phenotype	9
	L13	Moderate phenotype				total	9
	L14	Strong phentoype
	L15	Moderate phenotype
	L16	Strong phentoype
	Total Larvae for MCR	16/16 larvae affected alongwith NrxIV
	FOR MCR UAS-184	Strong phentoype	8
		Moderate phenotype	8
		total	16
Kune Kune (KK)
Kune Kune (KK)	UAS-184				Kune Kune (KK)	w1118
	L1	Strong phentoype			L1	No phenotype
	L2	Strong phentoype			L2	No phenotype
	L3	Moderate phenotype			L3	No phenotype
	L4	Strong phentoype			L4	No phenotype
	L5	Moderate phenotype			L5	Moderate phenotype
	L6	Strong phentoype			L6	No phenotype
	L7	Strong phentoype			L7	Moderate phenotype
	L8	Strong phentoype			L8	No phenotype
	L9	Strong phentoype			L9	No phenotype
	L10	Moderate phenotype			L10	No phenotype
	L11	Strong phentoype			L11	No phenotype
	L12	Moderate phenotype			total control for KK	2/9 control larvae had phenotype (including NrxIV dataset)
	Total UAS-184 KuneKune	12/12 affected alongwtih NrxIV
					For Kune Kune w1118	Moderate phenotype	2
Summary of Characterization	For Kune Kune UAS-184	Strong phentoype	8			No phenotype	7
		Moderate phenotype	4			Total	9
		Total	12
Total
Brain lobes	UAS-184	Strong phentoype	Moderate phenotype		Brain lobes	w1118	Strong phentoype	Moderate phenotype	No phenotype
Total affected (Mcr+Kune (includes NrxIV))	28	16	12		Total affected (Mcr+Kune (includes NrxIV))	2	0	2	16
Total brains	28				Total brains	18
% affected brains	1				% affected brains	11.1111
In graph, we plotted the % affected for NrxIV, Kune, Mcr seperately. Note that the NrxIV ones were combined from these two data sets					In graph, we plotted NrxIV for wild type which shows that overall we only had 11.11% brains affected in wild type

## Sheet: Figure 5_Peripheral nerve quant
Peripheral nerve values
UAS-184 for peripheral nerves
		Affected peripheral nerves	Total nerves	Percentage affected		Affected Larvae	Total no. of larvae	Percentage affected
Mcr quantification	MCR with NrxIV	44	67	65.6716		7	7	1
Kune quantification	Kune Kune (KK) with NrxIV	51	60	85		6	6	1
	NrxIV (with Gli)	84	84	100		6	6	1
	Sinu with NrxIV	80	89	89.8876		7	7	1
	NrxIV (with Relish)	51	69	73.913		6	6	1
NrxIV quantification	Total for NrxIV	310	369	85		32	32	1
w1118 for peripheral nerves
		Affected peripheral nerves	Total nerves	Percentage affected		Affected Larvae	Total no. of larvae
Mcr quantification	MCR with NrxIV	0	75	0		0	7	0
Kune quantification	Kune Kune (KK) with NrxIV	0	81	0		0	6	0
	NrxIV (with Gli)	0	64	0		0	6	0
	Sinu with NrxIV	0	61	0		0	5	0
	NrxIV (with Relish)	0	70	0		0	6	0
NrxIV quantification	Total for NrxIV	0	351	0		0	30	0

## Sheet: figure 5_Kune Measuring SJ leve
Kune-Kune mean intensity value measurements
Step 1:	Take the SUM of Z projection of both KK and NRxIV and then take ROI of 200x50, measure then took background of an area not in BL for normalized mean
Step 2:	Since KK was antibody and NrxIV was endogeneously uniformly expressed, we normalized KK values with NrxIV values to get the ratio, which was eventually plotted
							Rectangle- 200x50															Take the SUM of Z projection and then Take ROI of 200x50..took background of an area not in PN				Rectangle- 200x50
Brain Lobe (BL)													Normalized value for Kune Brain lobe				Peripheral nerves
Brain Lobe (BL) 1			Area	Mean	StdDev	Min	Max	IntDensity	RawIntegratedDensity		Normalized mean		BL1	Total average	Ratio KK/NrxIV		KK/NrxIV	Peripheral nerve 1 (PN1)			Area	Mean	StdDev	Min	Max	IntDensity	RawIntegratedDensity		Normalized mean			Total average	Ratio KK/NrxIV
area 1	NrxIV	1	142.146	24009	2892.71	19078	38653	3.41277e+06	240089600		11218.7		NrxIV	12203.2				area 1	NrxIV	1	142.134	16054.8	12999.1	6097	87500	2.28194e+06	1.60548e+08		4368.6		NrxIV	4422.05
	KK		142.146	85756	18835.5	54066	170779	1.21899e+07	857559877		57491		Kune	55754.2	4.56883				KK	2	142.134	6864.39	10346.3	1902	69444	975664	6.86439e+07		1466.85		Kune	1759.96	0.397997
area 2	NrxIV	2	142.146	24969.7	6765.99	19775	66111.2	3.54934e+06	2.49697e+08		12179.4							area 2	NrxIV	3	142.134	16312	12676.5	7162	69444	2.31849e+06	1.6312e+08		4625.71
	KK		142.146	86434.1	11079.3	61841	127604	1.22862e+07	864341094		58169.1								KK	4	142.134	7298.51	10269.3	2882	69444	1.03737e+06	7.29851e+07		1900.98
area 3	NrxIV	3	142.146	26001.8	7120.3	20887	66111.2	3.69604e+06	2.60018e+08		13211.5							area 3	NrxIV	5	142.134	15958.1	11508.8	6761	75667	2.26819e+06	1.59581e+08		4271.84
	KK		142.146	79867.3	12398.6	57528	181221	1.13528e+07	798673339		51602.4								KK	6	142.134	7309.6	10147.4	2683	69444	1.03894e+06	7.3096e+07		1912.06
Background	NrxIV	Bk	142.146	12790.3	8693.65	7387	66111.2	1.81809e+06	1.27903e+08									Background	NrxIV	Bk	142.134	11686.2	9199.34	8551	69444	1.66101e+06	1.16862e+08
Background	KK	BK	142.146	28265	11367.6	12074	66111.2	4.01775e+06	2.8265e+08									Background	KK	BK	142.134	5397.54	10181.2	2860	69444	767174	5.39754e+07
2nd Larvae BL (L2)			Area	Mean	StdDev	Min	Max	IntDensity	RawIntegratedDensity		Normalized mean		BL2	Total average	Ratio KK/NrxIV			Peripheral nerve 2 (PN2)			Area	Mean	StdDev	Min	Max	IntDensity	RawIntegratedDensity		Normalized mean			Total average	Ratio KK/NrxIV
area 1	NrxIV	1	142.134	20185.8	3010.51	15261.4	32107.3	2.86909e+06	2.01858e+08		10060.6		NrxIV	10798.8				area 1	NrxIV	1	142.134	16044.4	13020.3	6015	87500	2.28045e+06	1.60444e+08		8839.31		NrxIV	8896.28
	KK		142.134	25849.6	5891.25	17345.9	56300.6	3.67411e+06	2.58496e+08		23405.3		Kune	23036.2	2.13322				KK	2	142.134	6862.09	10368.5	1891	69444	975336	6.86209e+07		3930.6		Kune	4234.16	0.475947
area 2	NrxIV	2	142.134	20189.5	2067.72	14388.1	27546.5	2.86962e+06	2.01895e+08		10064.3							area 2	NrxIV	3	142.134	16325.7	12716.8	7162	69444	2.32044e+06	1.63257e+08		9120.65
	KK		142.134	24920.2	3666.39	16221.1	39575.8	3.54201e+06	2.49202e+08		22475.8								KK	4	142.134	7314.82	10306.6	2882	69444	1.03969e+06	7.31482e+07		4383.33
area 3	NrxIV	3rd	142.134	22396.7	3300.75	17601.8	35171.9	3.18334e+06	2.23967e+08		12271.5							area 3	NrxIV	5	142.134	15933.9	11392.3	6785	75667	2.26476e+06	1.59339e+08		8728.88
	KK		142.134	25671.9	4915.78	18908.1	48084.8	3.64885e+06	2.56719e+08		23227.5								KK	6	142.134	7320.03	10154.1	2738	69444	1.04043e+06	7.32003e+07		4388.54
Background	NrxIV	Bk	142.134	10125.2	1755.57	4277.96	13154.1	1.43914e+06	1.01252e+08									Background	NrxIV	Bk	142.134	7205.06	253.411	6495	7914	1.02408e+06	72050593
Background	KK		142.134	2444.36	441.698	1166.84	3906.11	3474.37	244468									Background	KK		142.134	2931.49	102.687	2621	3212	416664	29314880
3rd Larvae BL (L3)			Area	Mean	StdDev	Min	Max	IntDensity	RawIntegratedDensity		Normalized mean		BL3	Total average	Ratio KK/NrxIV			PN 3			Area	Mean	StdDev	Min	Max	IntDensity	RawIntegratedDensity		Normalized mean			Total average	Ratio KK/NrxIV
area 1	NrxIV	1	142.134	25905.6	7889.16	18396	70980	3.68207e+06	2.59056e+08		7144.51		NrxIV	6606.38				area 1	NrxIV	1	142.134	32388.6	17412	13406.6	109352	4.60352e+06	3.23886e+08		18175.7		NrxIV	16633.8
	KK		142.134	26056	8863.75	17752	90363	3.70344e+06	260559880		9424.42		Kune	18119	2.74265				KK	2	142.134	9425.43	4948.56	4049.41	35677.6	1.33968e+06	9.42543e+07		8085.29		Kune	7862.68	0.472692
area 2	NrxIV	2	142.134	26941.1	9940.74	17822	90363	3.82925e+06	2.69411e+08		8180.06							area 2	NrxIV	3	142.134	33519.3	23111.8	10494.4	139929	4.76424e+06	3.35193e+08		19306.4
	KK		142.134	42199.3	16066.7	24918	164099	5.99796e+06	4.21993e+08		25567.7								KK	4	142.134	10127.8	6534.96	3397.46	46045.6	1.43951e+06	1.01278e+08		8787.69
area 3	NrxIV	3	142.134	23255.6	6416.48	17883	56955.5	3.30542e+06	2.32556e+08		4494.56							area 3	NrxIV	5	142.134	26632.2	18298.3	11164.7	127691	3.78535e+06	2.66322e+08		12419.4
	KK		142.134	35996.4	6884.29	26445	74331	5.11631e+06	3.59964e+08		19364.8								KK	6	142.134	8055.19	6036.55	3350.3	40171.7	1.14492e+06	8.05519e+07		6715.06
Background	NrxIV	Bk	142.134	18761.1	6217.79	13945	56955.5	2.66659e+06	1.87611e+08									Background	NrxIV	7	142.134	14212.9	534.198	11134.2	15690.2	2.02013e+06	1.42129e+08
Background	KK	Bk	142.134	16631.6	6832.59	10375	56955.5	2.36391e+06	1.66316e+08									Background	KK	8	142.134	1340.14	70.17	1033.27	1559.41	190479	1.34014e+07
4th Larvae BL (L4)			Area	Mean	StdDev	Min	Max	IntDensity	RawIntegratedDensity		Normalized mean		BL4	Total average	Ratio KK/NrxIV			PN4			Area	Mean	StdDev	Min	Max	IntDensity	RawIntegratedDensity		Normalized mean			Total average	Ratio KK/NrxIV
area 1	NrxIV	1	142.134	28622	11770.5	19621	93083	4.06816e+06	2.8622e+08		19011.7		NrxIV	24192.6				area 1	NrxIV	9	142.134	18490.2	18000.6	6130.43	123682	2.62809e+06	1.84902e+08		10041.9		NrxIV	11437.5
	KK		142.134	35656.5	17739.7	20246	206215	5.06801e+06	3.56565e+08		24111.2		Kune	28964.9	1.19727				KK	10	142.134	6806.56	7756.32	1438.91	52118.3	967445	6.80656e+07		5119.34		Kune	4969.51	0.434494
area 2	NrxIV	2	142.134	33098.8	10053.9	23174	86401.4	4.70447e+06	3.30988e+08		23488.5							area 2	NrxIV	11	142.134	17412.1	15798.1	6374.52	110205	2.47485e+06	1.74121e+08		8963.76
	KK		142.134	39315.8	12801.2	23478	92925	5.58812e+06	3.93158e+08		27770.5								KK	12	142.134	6553.91	6721.45	1799.12	47898.6	931534	6.55391e+07		4866.69
area 3	NrxIV	3	142.134	39687.7	14694.2	23543	97974	5.64097e+06	3.96877e+08		30077.4							area 3	NrxIV	13	142.134	23755.1	17290.5	6101.69	128776	3.3764e+06	2.37551e+08		15306.8
	KK		142.134	46558.6	21063.7	21658	151051	6.61757e+06	4.65586e+08		35013.2								KK	14	142.134	6609.73	4384.42	1606.25	24828.7	939468	6.60973e+07		4922.51
Background	NrxIV	Bk	142.134	9610.29	2394.54	5211	14410	1.36595e+06	96102903									Background	NrxIV	15	142.134	8448.29	1915.48	0	11220.8	1.20079e+06	8.44829e+07
Background	KK	Bk	142.134	11545.4	3414.63	5424	19814	1.64099e+06	115453852									Background	KK	16	142.134	1687.22	428.716	0	4473.71	239811	1.68722e+07
5th Larvae BL (L5)			Area	Mean	StdDev	Min	Max	IntDensity	RawIntegratedDensity		Normalized mean		BL5	Total average	Ratio KK/NrxIV			PN5			Area	Mean	StdDev	Min	Max	IntDensity	RawIntegratedDensity					Total average	Ratio KK/NrxIV
area 1	NrxIV	1	142.134	26894.1	13184.1	18522	104916	3.82256e+06	2.68941e+08		17132.1		NrxIV	19543.2				area 1	NrxIV	1	142.134	32062.5	26324.9	10090.2	184351	4.55718e+06	3.20625e+08		25960.1		NrxIV	26164.6
	KK		142.134	38018.9	19225.2	20412	134319	5.40378e+06	3.80189e+08		28743.8		Kune	30047.6	1.5375				KK	2	142.134	28423.7	16113.2	8637.54	103969	4.03998e+06	2.84237e+08		23004.5		Kune	22064.4	0.843292
area 2	NrxIV	2	142.134	28014.4	13042.8	19465	104916	3.9818e+06	2.80144e+08		18252.5							area 2	NrxIV	3	142.134	30372.1	25249.1	7565.41	200578	4.31691e+06	3.03721e+08		24269.7
	KK		142.134	41116.4	17164.5	24096	149594	5.84404e+06	4.11164e+08		31841.3								KK	4	142.134	25931.5	16115.3	6458.2	103372	3.68575e+06	2.59315e+08		20512.3
area 3	NrxIV	3	142.134	33007	14190.7	23711	104916	4.69142e+06	3.3007e+08		23245.1							area 3	NrxIV	5	142.134	34366.4	27336.9	8849.48	177188	4.88463e+06	3.43664e+08		28264
	KK		142.134	38833	20717.1	22434	196747	5.51949e+06	3.8833e+08		29557.9								KK	6	142.134	28095.5	17700.2	7683.06	112077	3.99333e+06	2.80955e+08		22676.3
Background	NrxIV	Bk	142.134	9761.92	15203.8	2835	104916	1.3875e+06	9.76192e+07									Background	NrxIV	7	142.134	6102.39	4468.11	0	10527.5	867357	6.10239e+07
Background	KK	Bk	142.134	9275.11	15227	3001	104916	1.31831e+06	9.27511e+07									Background	KK	8	142.134	5419.2	3973.74	0	9679.2	770253	5.4192e+07
7th Larvae BL (L7)			Area	Mean	StdDev	Min	Max	IntDensity	RawIntegratedDensity		Normalized mean		BL6	Total average	Ratio KK/NrxIV			PN6			Area	Mean	StdDev	Min	Max	IntDensity	RawIntegratedDensity		Normalized mean			Total average	Ratio KK/NrxIV
area 1	NrxIV	1	142.134	1801.21	1489.23	1207	10941.1	256013	1.80121e+07		1137.08		NrxIV	1227.91				area 1	NrxIV	9	142.134	19585.6	21562.5	4622.39	169198	2.78378e+06	1.95856e+08		11797.6		NrxIV	11730
	KK		142.134	21635.3	4701.59	10941.1	45091	3.07512e+06	2.16353e+08		17455.1		Kune	19977.9	16.2698				KK	10	142.134	25747.2	19021.3	9317.92	115483	3.65956e+06	2.57472e+08		13153.6		Kune	13398.5	1.14225
area 2	NrxIV	2	142.134	1893.7	1510.55	1000	10941.1	269160	1.8937e+07		1229.57							area 2	NrxIV	11	142.134	20633.9	22917.9	5081.06	153388	2.93278e+06	2.06339e+08		12845.9
	KK		142.134	24071.8	7945.93	10941.1	70475	3.42143e+06	2.40718e+08		19891.6								KK	12	142.134	26426.9	19368.5	9980.85	125048	3.75617e+06	2.64269e+08		13833.3
area 3	NrxIV	3	142.134	1981.22	1482.33	1310	10941.1	281599	1.98122e+07		1317.09							area 3	NrxIV	13	142.134	18334.4	19245.8	4417.69	131271	2.60595e+06	1.83344e+08		10546.5
	KK		142.134	26767.4	8130.47	10941.1	81625	3.80456e+06	2.67674e+08		22587.1								KK	14	142.134	25802.4	19782.9	9210.39	142815	3.6674e+06	2.58024e+08		13208.8
Background	NrxIV	Bk	142.134	664.133	1648.2	113	10941.1	94396	6.64133e+06									Background	NrxIV	15	142.134	7787.98	176.665	7193.85	8436.58	1.10694e+06	7.78798e+07
Background	KK	Bk	142.134	4180.27	2120.53	818	10941.1	594159	4.18027e+07									Background	KK	16	142.134	12593.7	521.103	11140.9	14289.6	1.78999e+06	1.25937e+08
2020-10-01
BL 1											Normalized mean		BL7	Total average	Ratio KK/NrxIV			PN7											Normalized mean			Total average	Ratio KK/NrxIV
area 1	NrxIV	1	142.146	13211.9	3926.36	2383	69123	1.73078e+08	12176080718		5237.2		NrxIV	8040.62				area 1	NrxIV	1	142.146	13967.3	10198	5193	81447.6	1.98539e+06	1.39673e+08		4013.25		NrxIV	9198.11
	KK	2	142.146	10342.3	5448.25	5393.11	59252.9	1.47012e+06	1.03423e+08		10200.2		Kune	6222.8	0.77392				KK	2	142.146	11518.6	7524.58	4841.9	60679.9	1.63732e+06	1.15186e+08		2759.22		Kune	6222.37	0.676483
area 2	NrxIV	3	142.146	9777.93	4125.83	7306.37	58523.1	1.38989e+06	9.77793e+07		9635.78							area 2	NrxIV	3	142.146	22366.8	6154.4	10510.1	55907.6	3.17934e+06	2.23668e+08		12412.7
	KK	4	142.146	6543.79	4214.95	3215.45	44891.8	930172	6.54379e+07		6401.64								KK	4	142.146	15359.1	2689.9	7985.41	25421.2	2.18324e+06	1.53591e+08		6599.74
area 3	NrxIV	5	142.146	9391.02	4581.49	5344.91	39303.3	1.33489e+06	9.39102e+07		9248.87							area 3	NrxIV	5	142.146	16540.7	6225.82	7774.88	41034.2	2.3512e+06	1.65407e+08		6586.69
	KK	6	142.146	7884.01	3514.53	4608.55	30092.6	1.12068e+06	7.88401e+07		2066.6								KK	6	142.146	10554.5	2049.09	6721.55	21329.4	1.50028e+06	1.05545e+08		1795.12
																		area 4	NrxIV	7	142.146	23733.8	12614.9	13031.9	99274.4	3.37366e+06	2.37338e+08		13779.8
																			KK	8	142.146	22494.8	13699.6	11039.4	98303.4	3.19754e+06	2.24948e+08		13735.4
Background	NrxIV	Bk	142.146	7974.69	261.284	7302.68	9062.27	1.13357e+06	7.97469e+07									Background	NrxIV	9	142.146	9954.05	367.209	8933.5	10562.9	1.41493e+06	9.95405e+07
Background	KK	BK	142.146	5817.42	1570.3	4090.89	32383.1	826921	5.81742e+07									Background	KK	10	142.146	8759.4	320.683	7852.85	10455.4	1.24511e+06	8.7594e+07
2nd Larvae BL (L2)											Normalized mean		BL8	Total average	Ratio KK/NrxIV			PN8											Normalized mean			Total average	Ratio KK/NrxIV
area 1	NrxIV	1	142.146	15714.6	4618.37	10830	38654.4	2.23376e+06	1.57146e+08		3995.95		NrxIV	11453.7				area 1	NrxIV	19	142.146	17352.9	7318.14	0	57608.6	2.46664e+06	1.73529e+08		7795.25		NrxIV	8800.1
	KK		142.146	15215.5	5041.55	9144.8	51289.6	2.16282e+06	1.52155e+08		15073.4		Kune	10706.3	0.93475				KK	20	142.146	19175.3	9337.72	0	74074.6	2.72568e+06	1.91753e+08		13131.2		Kune	12328.5	1.40096
area 2	NrxIV	2	142.146	14787.1	3844.77	9824.69	32307.4	2.05989e+06	1.44914e+08		14645							area 2	NrxIV	21	142.146	20669.5	8707.92	11206.5	81251.6	2.93808e+06	2.06695e+08		11111.8
	KK		142.146	13722.6	4801.69	7548.34	36005	1.91159e+06	1.34481e+08		13580.4								KK	22	142.146	19423.9	10113.8	8410.56	76268	2.76103e+06	1.94239e+08		13379.8
area 3	NrxIV	3rd	142.146	15862.2	5070.72	10213.8	36771.8	2.20966e+06	1.5545e+08		15720.1							area 3	NrxIV	23	142.146	17050.9	9823.58	7277.53	64369.5	2.42371e+06	1.70509e+08		7493.25
	KK		142.146	12097.4	4480.89	6705.72	34843.1	1.68521e+06	1.18555e+08		3465.19								KK	24	142.146	16518.7	14021.2	4540.68	105403	2.34806e+06	1.65187e+08		10474.6
Background	NrxIV	Bk	142.146	11718.6	414.068	10451.8	14552.6	1.63244e+06	1.14843e+08									Background	NrxIV	25	142.146	9557.65	693.173	7885.84	11303.9	1.35858e+06	9.55765e+07
Background	KK		142.146	8632.24	781.425	6992.45	11790.1	1.2025e+06	8.4596e+07									Background	KK	26	142.146	6044.08	338.702	5312.51	8861.35	859141	6.04408e+07
3rd Larvae BL (L3)											Normalized mean		BL9	Total average	Ratio KK/NrxIV			PN9											Normalized mean			Total average	Ratio KK/NrxIV
area 1	NrxIV	1	142.146	16823	6124.04	11733	57718	2.39132e+06	168230439		3528.88		NrxIV	10522.7				area 1	NrxIV	1	142.146	8262.35	5240.05	3024	49447	1.17446e+06	82623460		5193.29		NrxIV	2892.8
	KK		142.146	15610.1	7196.49	9291	48379	2.21891e+06	156100815		15467.9		Kune	10249.9	0.974069				KK	2	142.146	2626.22	1764.46	1048	14852	373306	26262184		1788.24		Kune	1157.26	0.400049
area 2	NrxIV	2	142.146	14660.5	4530.6	10976	39665	2.04225e+06	143673204		14518.4							area 2	NrxIV	3	142.146	6182.45	4424.93	3510	40369	878809	61824515		3113.4
	KK		142.146	12910	5233.22	8003	33192	1.7984e+06	126517981		12767.9								KK	4	142.146	1671.05	505.319	965	4286	237533	16710526		833.071
area 3	NrxIV	3	142.146	13663.1	1598.29	12047	21854	1.9033e+06	133897952		13520.9							area 3	NrxIV	5	142.146	5594.6	3459.9	2984	26389	795249	55945978		2525.54
	KK		142.146	13986.9	3289.92	10751	32301	1.94842e+06	137071659		2513.8								KK	6	142.146	2087.05	1708.46	1054	13729	296665	20870451		1249.06
																		area 4	NrxIV	7	142.146	3808.03	287.738	3158	4879	541295	38080247		738.97
																			KK	8	142.146	1596.66	4272.39	837	124167	226958	15966566		758.675
Background	NrxIV	Bk	142.146	13294.2	652.372	11896	15015	1.85191e+06	130282767									Background	NrxIV	9	142.146	3069.05	899.846	1559	4682	436253	30690548
Background	KK	Bk	142.146	11473.1	2743.17	6406	16589	1598237	112436464									Background	KK	10	142.146	837.982	102.73	602	1089	119116	8379825
																																Plotted normalized Kune for PN (peripheral nerves)
														Plotted normalized Kune for BL																	PN1	0.39
													BL1	4.56																	PN2	0.47
													BL2	2.13																	PN3	0.47
													BL3	2.74																	PN4	0.43
													BL4	1.19																	PN5	0.84
													BL5	1.53																	PN6	1.14
													BL6	16.28																	PN7	0.67
													BL7	0.77																	PN8	1.40096
													BL8	0.93																	PN9	0.4
													BL9	0.97

## Sheet: Figure 8_Dye Penetration Assay
Dye Penetration Assay- Intensity values
	UAS-184										Brain lobe no. for plotting
		A54xUAS-184	Area	MEan	StdDev	Min	Max	IntDen	RawIntDen	Normalized Mean to background (BK)
L1	L1 Jan	1	5766.3	102.573	16.739	13	159	591466	1577367	96.74	BL1
	2nd Lobe or Another lobe	2	6377.5	102.002	16.734	5	158	650515	1734842	96.169	BL2			Final Values Plotted Fig 8D
	L1 Background (BK)	3	3873.45	5.833	7.126	2	71	22595.7	60260						UAS-LacZ	UAS-184	UAS-NrxIVRNAi
L2	L2 Jan	4	7322.05	133.546	38.053	71	255	977828	2607746	125.052	BL3			BL 1	33.446	96.74	81.613
	ANother lobe	5	8284.23	109.879	19.501	2	255	910265	2427564	101.385	BL4			BL2	32.3	96.169	97.04
	L2 Bk	6	6312.26	8.494	6.782	5	119	53613.7	142981					BL3	34.811	125.052	74.164
L3	L3 Jan	7	5672.55	107.315	14.099	25	244	608750	2541972	98.084	BL5			BL4	39.747	101.385	98.001
	ANother lobe	8	7250.25	103.381	14.491	5	208	749536	3129853	94.15	BL6			BL 2	36.008	98.084	83.645
	L3 Bk	9	2810.29	9.231	7.255	5	93	25941.6	108325					BL5	30.256	94.15	77.47
L4	L4 Jan	10	5035.06	121.472	27.296	18	255	611619	2553950	112.01	BL7			BL6	12.256	112.01	92.148
	ANother lobe	11	3828.56	104.93	13.833	10	221	401731	1677516	95.468	BL8			BL7	28.619	95.468	95.238
	L4 Bk	12	2495.62	9.462	7.98	5	95	23612.7	98600					BL8	7.166	93.52	50.583
L5	L5 Jan	13	5369.37	104.677	11.76	18	188	562051	2346970	93.52	BL9			BL9	14.343	92.935	50.927
	ANother lobe	14	6732.97	104.092	14.261	5	171	700848	2926545	92.935	BL10			BL10	20.142	98.642	-
	L5 Bk	15	4380.32	11.157	9.298	5	88	48871.8	204075					BL11	16.385	96.426	-
L6	L6 Jan	16	4964.34	107.963	14.655	29	252	535966	2419565	98.642	BL11			BL12	-	98.75	-
	ANother lobe	17	4817.25	105.747	12.156	27	203	509409	2299677	96.426	BL12			BL13	-	99.036	-
	L6 Bk	18	2115.01	9.321	7.672	5	82	19714.9	89001					BL14	-	100.496	-
L7	L7 Jan	19	5086.45	105.342	10.562	29	175	535818	1419699	98.75	BL13			BL15	-	107.746	-
	ANother lobe	20	5337.81	105.628	11.387	26	197	563823	1493900	99.036	BL14			BL16	-	97.641	-
	L7 Bk	21	6882.2	6.592	7.957	2	84	45370.8	120214					BL17	-	103.895	-
L8	L8Jan	22	7115.82	106.381	14.305	5	248	756990	2005712	100.496	BL15
	ANother lobe	23	5918.65	113.631	19.039	35	255	672544	1781965	107.746	BL16
	L8 Bk	24	4451.26	5.885	7.228	2	64	26197.6	69413
L9	L9 jan	25	5748.44	102.552	17.292	7	146	589515	1561973	97.641	BL17
	ANother lobe	26	6036.78	108.806	15.456	26	231	656835	1740344	103.895	BL18
	L9 Bk	27	2195.81	4.911	6.16	2	54	10784.3	28574
	UAS-LacZ
		A54xUAS-LacZ	Area	MEan	StdDev	Min	Max	IntDen	RawIntDen	Normalized Mean to background (BK)
L1	L1	1	11745.6	44.929	24.632	2	119	527714	1318792	33.446	BL1
	ANother lobe	2	11766.4	43.783	23.725	2	119	515174	1287453	32.3	BL2
	L1 Bk	3	3833.83	11.483	10.778	2	117	44022.9	110016
L2	L2	4	14730.7	43.409	27.823	2	119	639442	1132408	34.811	BL3
	Another lobe	5	17910.3	48.345	29.065	2	127	865870	1533398	39.747	BL4
	L2 Bk	6	6831.43	8.598	10.873	2	103	58738.5	104022
L3	L3	7	15935.5	47.913	28.37	2	119	763525	1330366	36.008	BL5
	Another lobe	8	12273.9	42.161	26.968	2	119	517475	901649	30.256	BL6
	Bk L3	9	10941.8	11.905	12.985	2	116	130265	226974
L4	L4 Dec	10	7505.6	12.404	9.549	0	143	93101.4	192080	12.256	BL7
	Another lobe	11	8135.22	28.767	28.285	0	242	234023	482820	28.619	BL8
	Bk L4	12	11303.2	0.148	0.674	0	13	1669.8	3445
L5	L5	13	6938.16	7.84	27.498	0	255	54398.2	197532	7.166	BL9
	Bk L5	14	1999.33	0.674	3.775	0	47	1348.31	4896
L6	L6	15	12143.7	19.369	8.503	5	78	235206	485260	14.343	BL10
	Bk L6	16	2805.93	5.026	0.255	5	10	14103.8	29098
L7	L7	17	3897.14	20.259	11.723	0	86	78954	317081	20.142	BL11
	Another lobe	18	3118.76	16.502	10.95	0	82	51464.3	206682	16.385	BL12
	Bk L7	19	3381.2	0.117	0.935	0	23	395.167	1587
	UAS-NrxIV-RNAi
		A54xUAS-NrxIVRNAi								Normalized Mean to background (BK)
L1	L1 Jan	1	5830.72	84.65	23.889	10	119	493570	1538430	81.613	BL1
	ANother lobe	2	4282.4	100.077	18.395	20	119	428570	1335828	97.04	BL2
	L1 Bk	3	2842.85	3.037	2.725	2	25	8634.43	26913
L2	L2 Jan	4	8070.41	78.112	22.734	10	119	630400	1964918	74.164	BL3
	ANother lobe	5	9976.13	101.949	15.305	20	152	1.01706e+06	3170112	98.001	BL4
	L2 Bk	6	4033.76	3.948	3.33	2	27	15926.2	49641
L3	L3 Jan	7	4687.82	88.135	25.123	2	119	413163	2564476	83.645	BL5
	ANother lobe	8	2957.82	81.96	24.518	5	119	242423	1504707	77.47	BL6
	L3 Bk	9	3417.95	4.49	5.202	0	49	15348.1	95265
L4	L4 Jan	10	8548.09	100.353	19.682	13	119	857830	2109226	92.148	BL7
	ANother lobe	11	7054.27	103.443	17.084	20	160	729718	1794226	95.238	BL8
	L4 Bk	12	9403.8	8.205	5.423	2	118	77157	189713
L5	L1 Dec	1	3973.78	51.824	13.05	10	102	205939	1001817	50.583	BL9
	ANother lobe	2	8810.11	52.168	13.155	5	135	459604	2235807	50.927	BL10
	L1 Bk	3	2379.41	1.241	1.074	0	9	2953.97	14370

## Sheet: Fig 8 _Larval Tracking
Larval tracking
w1118 (control)		Length	Distance	no. of Frames	1st frame	Time(s)	MaxSpeed	Area	sdArea	Perim	sdPerim	avgdSpeed	BLPS	agX	avgY	Bends	BBPS
	1	60.29	44.259	1800	0	60.059	4.478	2.4	0.798	7.409	1.648	1.052	0.284	35.381	38.498	0.5	0.009
	2	47.013	37.722	1800	0	60.059	3.098	3.53	0.525	9.357	0.545	0.783	0.167	78.67	79.559	0	0
	3	31.975	18.804	1800	0	60.059	3.335	3.165	0.665	8.855	0.799	0.557	0.126	58.663	70.759	0	0
	4	39.629	21.003	1800	0	60.059	3.352	2.764	0.462	8.414	0.757	0.66	0.157	48.201	59.656	0	0
	5	51.698	43.228	1800	0	60.059	2.49	4.142	0.372	10.303	0.324	0.861	0.167	32.306	84.859	0	0
	6	57.142	45.313	1800	0	60.059	3.776	3.058	0.893	8.982	1.402	0.951	0.212	106.129	82.154	1	0.017
	7	59.637	46.886	1800	0	60.059	6.649	2.819	0.766	8.375	0.929	0.993	0.237	85.049	76.263	5.5	0.092
	8	60.29	44.259	1800	0	60.059	4.478	2.4	0.798	7.409	1.648	1.052	0.284	35.381	38.498	0.5	0.009
	9	47.013	37.722	1800	0	60.059	3.098	3.53	0.525	9.357	0.545	0.783	0.167	78.67	79.559	0	0
	10	31.975	18.804	1800	0	60.059	3.335	3.165	0.665	8.855	0.799	0.557	0.126	58.663	70.759	0	0
	11	63.7229	44.8641	1800	0	60.0588	8.85697	2.15958	0.583926	7.68109	1.35299	1.07717	0.280472	51.9215	34.5247	5.5	0.0929715
	12	29.1181	17.6254	1800	0	60.0588	2.43014	2.67461	0.224853	9.36537	1.52315	0.484826	0.103536	50.5399	52.8584	0	0
	13	22.037	5.20242	1800	0	60.0588	1.68143	3.67419	0.320796	9.86774	1.34616	0.366923	0.0743682	64.7009	64.3535	0	0
	14	64.9485	48.7083	1800	0	60.0588	3.07101	3.14639	0.401774	9.42792	1.28297	1.08142	0.229407	83.9058	54.1762	0	0
	15	62.884	50.014	1800	0	60.059	3.812	4.749	0.23	10.517	0.345	1.047	0.199	92.721	74.845	0	0
	16	81.116	61.156	1800	0	60.059	3.851	4.422	0.609	10.865	0.724	1.351	0.249	105.013	31.052	0	0
	17	23.544	11.818	1800	0	60.059	1.311	4.785	0.327	10.762	0.369	0.392	0.073	55.823	85.192	0	0
	18	29.465	20.998	1800	0	60.059	1.967	4.547	0.145	10.582	0.27	0.491	0.093	83.431	98.365	0	0
	19	62.822	30.985	1800	0	60.059	3.273	5.542	0.277	11.591	0.532	1.046	0.18	27.536	72.948	0	0
	20	82.435	22.589	1800	0	60.059	4.947	4.594	0.336	10.346	0.53	1.373	0.265	64.537	61.248	0	0
	21	9.682	0.165	1800	0	60.059	1.081	5.711	0.076	11.751	0.179	0.161	0.027	45.764	56.198	0	0
	22	15.577	7.979	1800	0	60.059	0.868	4.517	0.194	10.507	0.388	0.259	0.049	66.513	79.714	0	0
	23	9.421	0.112	1800	0	60.059	0.823	3.643	0.098	8.957	0.267	0.157	0.035	52.146	18.204	0	0
	24	9.583	0.328	1800	0	60.059	0.751	3.533	0.085	9.005	0.246	0.16	0.035	38.257	33.777	0	0
	25	20.088	5.576	1800	0	60.059	1.713	4.233	0.17	10.87	0.428	0.334	0.062	64.733	46.981	0	0
	26	26.774	19.551	1800	0	60.059	1.449	3.554	0.133	9.493	0.312	0.446	0.094	25.729	71.062	0	0
	27	28.714	22.299	1800	0	60.059	1.976	3.311	0.239	9.073	0.518	0.478	0.105	24.295	87.95	0	0
UAS-184	Track	Length	Distance	no. of Frames	1st frame	Time(s)	MaxSpeed	Area	sdArea	Perim	sdPerim	avgdSpeed	BLPS	agX	avgY	Bends	BBPS
	1	11.429	0.231	1800	0	60.059	1.347	2.977	0.089	7.694	0.17	0.19	0.049	66.908	56.828	0	0
	2	11.99	0.129	1800	0	60.059	1.438	3.432	0.108	9.561	0.18	0.2	0.042	69.703	70.398	0	0
	3	13.808	0.973	1800	0	60.059	1.057	3.385	0.138	8.558	0.273	0.23	0.054	56.201	78.261	0	0
	4	13.795	0.919	1800	0	60.059	1.453	2.266	0.103	7.217	0.215	0.23	0.064	68.48	79.428	0	0
	5	11.429	0.231	1800	0	60.059	1.347	2.977	0.089	7.694	0.17	0.19	0.049	66.908	56.828	0	0
	6	11.99	0.129	1800	0	60.059	1.438	3.432	0.108	9.561	0.18	0.2	0.042	69.703	70.398	0	0
	7	13.808	0.973	1800	0	60.059	1.057	3.385	0.138	8.558	0.273	0.23	0.054	56.201	78.261	0	0
	8	13.795	0.919	1800	0	60.059	1.453	2.266	0.103	7.217	0.215	0.23	0.064	68.48	79.428	0	0
	9	24.774	1.411	1800	0	60.059	3.357	2.904	0.201	8.386	0.399	0.412	0.098	28.339	13.528	0	0
	10	18.416	0.193	1800	0	60.059	1.217	5.016	0.386	10.527	0.654	0.307	0.058	33.256	31.435	0	0
	11	22.201	1.254	1800	0	60.059	2.79	3.684	0.215	9.431	0.391	0.37	0.078	21.867	32.528	0	0
	12	17.029	0.374	1800	0	60.059	1.183	4.024	0.198	9.137	0.397	0.284	0.062	36.703	44.172	0	0
	13	17.708	0.555	1800	0	60.059	1.279	4.024	0.244	9.205	0.407	0.295	0.064	25.178	48.221	0	0
	14	18.087	0.44	1800	0	60.059	1.093	4.795	0.319	9.994	0.516	0.301	0.06	38.906	53.656	0	0
	15	9.254	0.282	1800	0	60.059	0.704	5.62	0.31	11.204	0.482	0.154	0.028	35.92	35.565	0	0
	16	11.011	0.05	1800	0	60.059	0.718	4.734	0.098	9.961	0.316	0.183	0.037	58.35	40.73	0	0
	17	8.849	0.076	1800	0	60.059	0.657	4.716	0.089	9.525	0.186	0.147	0.031	31.934	43.7	0	0
	18	17.405	1.34	1800	0	60.059	1.676	4.969	0.11	12.285	0.558	0.29	0.047	51.527	53.512	0	0
	19	7.504	0.144	1800	0	60.059	0.697	4.72	0.071	9.957	0.113	0.125	0.025	36.566	54.3	0	0
	20	10.18	0.136	1800	0	60.059	0.836	5.604	0.139	10.744	0.22	0.17	0.032	71.702	66.123	0	0
	21	10.821	0.193	1800	0	60.059	0.697	5.509	0.099	12.213	0.225	0.18	0.03	59.134	68.78	0	0
	22	12.469	1.123	1800	0	60.059	1.3	5.576	0.257	11.01	0.537	0.208	0.038	82.974	76.402	0	0
	23	11.57	0.509	1800	0	60.059	1.056	4.979	0.167	10.963	0.387	0.193	0.035	58.342	80.098	0	0
	24	33.586	19.877	1800	0	60.059	2.361	4.314	0.326	10.946	0.618	0.559	0.102	73.234	97.399	0	0
	25	10.69	0.289	1800	0	60.059	0.754	4.045	0.103	9.613	0.3	0.178	0.037	49.504	44.276	0	0
	26	12.45	0.183	1800	0	60.059	1.205	4.653	0.143	10.537	0.508	0.207	0.039	37.438	49.473	0	0
	27	11.975	0.075	1800	0	60.059	0.827	4.383	0.103	11.033	0.288	0.199	0.036	59.31	63.287	0	0
	28	14.018	0.566	1800	0	60.059	1.783	3.929	0.114	9.617	0.245	0.233	0.049	38.92	64.548	0	0
	29	46.232	5.536	1800	0	60.059	3.444	7.83	1.043	15.969	0.946	0.77	0.096	82.126	45.004	0	0
	30	30.729	6.957	1800	0	60.059	3.345	5.389	0.515	12.705	0.608	0.512	0.081	40.821	54.68	0	0
	31	27.531	2.827	1800	0	60.059	5.122	7.205	0.352	14.268	0.619	0.458	0.064	47.597	67.767	0	0
	32	34.184	1.276	1800	0	60.059	3.647	6.518	0.781	14.253	0.507	0.569	0.08	67.147	68.502	0	0

## Sheet: Fig 9_qRT-PCR
qRT-PCR data
Average between i and ii								Average between i and ii								Average between i and ii
15th May	LacZ_SetA	UAS184_SetA	LacZ_SetB	UAS184_SetB	LacZ_SetD	UAS184_SetD		10th May	LacZ_SetA	UAS184_SetA	LacZ_SetB	UAS184_SetB	LacZ_SetD	UAS184_SetD		9th May	LacZ_SetA	UAS184_SetA	LacZ_SetB	UAS184_SetB	LacZ_SetD	UAS184_SetD
tub	21.6978	23.1946	21.9484	23.071	22.0574	23.2777		tub	20.3344	22.0777	20.698	21.6729	20.8184	21.9357		tub	19.087	20.8845	19.7168	20.4955	19.7665	20.7722
Bark	24.8856	25.5183	24.6166	25.8644	27.7948	28.2342		Bark	23.7425	24.5031	23.3894	24.5305	23.717	25.1521		Bark	22.6023	23.4539	22.2681	23.3967	22.6955	24.0711
Gli	22.0721	23.9464	22.278	24.3148	23.436	24.4112		Gli	22.6244	23.2551	22.7443	23.4519	22.9451	21.3996		Gli	22.1522	22.6346	21.4096	21.4868	21.886	23.8676
MCr	21.8312	22.1034	21.4841	23.3778	23.747	24.6516		MCr	21.7204	22.2365	21.3725	22.4212	22.0559	23.3106		MCr	20.8629	21.1459	20.3191	21.3869	21.1264	21.9973
nrxIV	22.4467	23.2883	22.8328	23.0897	23.1313	24.6253		nrxIV	21.3976	22.0012	20.8981	21.1433	21.5806	22.494		nrxIV	20.3743	21.2439	20.1342	21.0951	20.4005	21.7614
sin	23.9528	24.9222	23.4949	25.2163	23.8199	25.9334		sin	23.0702	23.7594	22.7909	24.0813	22.987	24.3193		sin	22.0967	23.0824	21.9016	23.1946	22.1436	23.5407
m6	23.5589	24.4515	23.9152	25.0601	24.1326	25.8185		m6	22.6013	23.7634	23.0105	25.9567	23.397	24.7579		m6	21.7574	23.285	22.2469	23.1762	21.9827	23.6261
Nrv2	20.0218	19.2946	20.0941	19.3079	21.0749	19.727		Nrv2	19.4942	18.9592	19.8727	18.732	19.9203	19.0291		Nrv2	18.5152	18.0566	18.9229	17.8904	18.4899	18.1143
kune	22.8976	25.1912	23.0757	24.943	23.4834	25.6135		kune	22.284	24.0043	22.9961	24.2434	23.1863	25.4344		kune	21.7382	23.9502	22.3773	23.8872	22.5623	24.674
								Delta Ct (Ref gene-Tubulin)								Delta Ct
Delta Ct (Ref gene-Tubulin)								10th May	LacZ_SetA	UAS184_SetA	LacZ_SetB	UAS184_SetB	LacZ_SetD	UAS184_SetD		9th May	LacZ_SetA	UAS184_SetA	LacZ_SetB	UAS184_SetB	LacZ_SetD	UAS184_SetD
15th May	LacZ_SetA	UAS184_SetA	LacZ_SetB	UAS184_SetB	LacZ_SetD	UAS184_SetD		Bark	3.40809	2.42531	2.69145	2.8576	2.8986	3.21634		Bark	3.51532	2.56932	2.55131	2.90123	2.92893	3.29896
Bark	3.18778	2.32367	2.6683	2.79344	5.73737	4.95651		Gli	2.28999	1.17732	2.04633	1.77901	2.12666	-0.536173		Gli	3.06521	1.75004	1.69283	0.991345	2.11952	3.09546
Gli	0.374316	0.751803	0.329616	1.24382	1.37855	1.13348		MCr	1.38606	0.15871	0.674495	0.748265	1.23751	1.3749		MCr	1.7759	0.26136	0.60232	0.891405	1.35991	1.22518
MCr	0.133421	-1.09117	-0.464207	0.306845	1.68962	1.37392		nrxIV	1.0632	-0.0765854	0.200151	-0.529555	0.76217	0.558268		nrxIV	1.28732	0.35936	0.41739	0.599655	0.634005	0.98922
nrxIV	0.74896	0.0937328	0.884402	0.0187138	1.07392	1.3476		sin	2.7358	1.68162	2.09297	2.40844	2.16853	2.38356		sin	3.00969	2.19783	2.18485	2.69911	2.37709	2.76852
sin	2.25499	1.72757	1.54656	2.14535	1.76244	2.65568		m6	2.2669	1.68563	2.31258	4.28385	2.57861	2.82215		m6	2.67039	2.40049	2.53017	2.68067	2.21618	2.85391
m6	1.86111	1.25691	1.9669	1.98908	2.07519	2.54085		Nrv2	-0.840161	-3.11851	-0.8253	-2.94086	-0.898111	-2.90665		Nrv2	-0.5718	-2.82792	-0.793835	-2.60507	-1.27665	-2.65785
Nrv2	-1.67599	-3.89999	-1.85427	-3.76309	-0.982508	-3.55072		kune	1.94962	1.92655	2.29811	2.57052	2.36791	3.49863		kune	2.65116	3.06569	2.66056	3.3917	2.79581	3.90181
kune	1.19985	1.99663	1.12733	1.87205	1.42594	2.33576
Delta Delta Ct= LacZSet-UAS184Set								Delta Delta Ct								Delta Delta Ct
15th May	Set A	Set B	Set D					10th May	Set A	Set B	Set D					9th May	Set A	Set B	Set D
Bark	0.864108	-0.125146	0.780862					Bark	0.982785	-0.166154	-0.317743					Bark	0.946	-0.34992	-0.370035
Gli	-0.377486	-0.914203	0.245077					Gli	1.11268	0.267318	2.66283					Gli	1.31517	0.701485	-0.97594
MCr	1.2246	-0.771052	0.315701					MCr	1.22735	-0.0737699	-0.137393					MCr	1.51453	-0.289085	0.134725
nrxIV	0.655227	0.865689	-0.273677					nrxIV	1.13979	0.729706	0.203902					nrxIV	0.92796	-0.182265	-0.355215
sin	0.527413	-0.598793	-0.893239					sin	1.05418	-0.315467	-0.215033					sin	0.81185	-0.514265	-0.391435
m6	0.604201	-0.0221884	-0.465659					m6	0.581264	-1.97127	-0.243535					m6	0.269895	-0.150505	-0.63772
Nrv2	2.224	1.90882	2.56821					Nrv2	2.27835	2.11556	2.00854					Nrv2	2.25612	1.81123	1.3812
kune	-0.79678	-0.744726	-0.909826					kune	0.023067	-0.272408	-1.13072					kune	-0.41453	-0.73115	-1.106
Each of the sets were then averaged from different dates to get the average value for that set for each protein
	Combined Bark	15th May	10th May	9th May	Average			Combined Sinu	15th May	10th May	9th May	Average
	Set A	0.864108	0.982785	0.946	0.930964			Set A	0.527413	1.05418	0.81185	0.797815
	Set B	-0.125146	-0.166154	-0.34992	-0.21374			Set B	-0.598793	-0.315467	-0.514265	-0.476175
	Set D	0.780862	-0.317743	-0.370035	0.0310281			Set D	-0.893239	-0.215033	-0.391435	-0.499902
	Combined Gli	15th May	10th May	9th May	Average			Combined M6	15th May	10th May	9th May	Average
	Set A	-0.377486	1.11268	1.31517	0.683453			Set A	0.604201	0.581264	0.269895	0.48512
	Set B	-0.914203	0.267318	0.701485	0.0181998			Set B	-0.0221884	-1.97127	-0.150505	-0.714654
	Set D	0.245077	2.66283	-0.97594	0.643991			Set D	-0.465659	-0.243535	-0.63772	-0.448971
	Combined Mcr	15th May	10th May	9th May	Average			Combined Nrv2	15th May	10th May	9th May	Average
	Set A	1.2246	1.22735	1.51453	1.32216			Set A	2.224	2.27835	2.25612	2.25282
	Set B	-0.771052	-0.0737699	-0.289085	-0.377969			Set B	1.90882	2.11556	1.81123	1.9452
	Set D	0.315701	-0.137393	0.134725	0.104345			Set D	2.56821	2.00854	1.3812	1.98599
	Combined NrxIV	15th May	10th May	9th May	Average			Combined Kune	15th May	10th May	9th May	Average
	Set A	0.655227	1.13979	0.92796	0.907659			Set A	-0.79678	0.023067	-0.41453	-0.396081
	Set B	0.865689	0.729706	-0.182265	0.471043			Set B	-0.744726	-0.272408	-0.73115	-0.582761
	Set D	-0.273677	0.203902	-0.355215	-0.141663			Set D	-0.909826	-1.13072	-1.106	-1.04885
Data plotted on prism		Bark	Gli	MCR	NrxIV	Sinu	M6	Nrv2	Kune
	Set A	0.930964	0.683453	1.32216	0.907659	0.797815	0.48512	2.25282	-0.396081
	Set B	-0.21374	0.0181998	-0.377969	0.471043	-0.476175	-0.714654	1.9452	-0.582761
	Set D	-0.0310281	0.643991	0.104345	-0.141663	-0.499902	-0.448971	1.98599	-1.04885
																					\

## Sheet: Fig 9_MFI of Nrv2
Mean Fluoresence Intensity for Nrv2
UAS-184										w1118
L1		Area	Mean	Std Dev	Min	Max	IntDen	RawIntDen		L1
Pt1	1	84.605	996.264	439.973	35	3151	84289.1	5929763		Pt1	7	84.605	571.764	411.643	64	2473	48374.2	3403139
	2	84.605	313.397	139.513	32	1117	26515	1865338			8	84.605	517.015	432.569	50	6207	43742.1	3077273
	3	84.605	304.669	164.316	9	930	25776.6	1813391		Pt2	9	84.605	559.443	180.662	235	1352	47331.8	3329807
Pt2	4	84.605	1111.21	388.412	398	3321	94014.5	6613953			10	84.605	498.799	188.003	159	3294	42201	2968851
	5	84.605	690.445	394.624	18	2256	58415.2	4109527			11	84.605	569.094	123.419	255	1643	48148.3	3387248
	6	84.605	487.602	253.655	77	2783	41253.7	2902210			12	84.605	480.89	134.359	190	1618	40685.8	2862259
	7	84.605	524.129	326.917	72	4025	44344	3119613		Average			532.834
Average			632.532							L2_Pt1	13	84.605	437.497	173.358	91	1996	37014.5	2603985
L2											14	84.605	343.175	487.329	37	17927	29034.3	2042575
Pt1	1	84.605	1138.84	415.15	24	3498	96352.1	6778399			15	84.605	723.612	1058.39	37	13301	61221.3	4306939
	2	84.605	795.692	426.403	13	3760	67319.6	4735958		Pt2	16	84.605	83.195	80.385	5	626	7038.72	495176
	3	84.605	1125.33	501.209	22	5843	95208.4	6697940			17	84.605	93.7	51.584	27	1340	7927.54	557705
Pt2	4	84.605	559.275	217.953	97	1707	47317.5	3328803			18	84.605	104.473	80.349	10	1312	8838.94	621822
	5	84.605	600.492	217.016	32	1784	50804.7	3574127			19	84.605	123.853	59.748	25	1186	10478.6	737173
	6	84.605	429.695	165.506	30	1624	36354.4	2557545			20	84.605	227.541	111.847	42	2908	19251.2	1354325
	7	84.605	539.895	212.329	31	1676	45677.9	3213455		Average			267.131
Average			741.317
L3										L3_Pt1	1	84.605	137.037	76.577	19	1150	11594.1	815647
Pt1	4	84.605	170.774	27.929	72	275	14448.3	1016444			2	84.605	100.086	67.347	24	1009	8467.81	595713
	5	84.605	193.052	59.629	76	1021	16333.2	1149046			3	84.605	74.225	93.179	19	1112	6279.86	441790
	6	84.605	137.398	35.887	82	777	11624.6	817794			4	84.605	112.484	120.045	4	1338	9516.69	669502
Pt2	3	84.605	145.003	31.55	83	458	12268	863059		Pt2	1	83.695	205.043	112.402	25	1331	17161.1	1207292
Pt3	1	84.605	126.705	18.955	83	329	10719.9	754151			2	83.695	126.297	86.563	5	899	10570.4	743634
	2	84.605	153.535	155.79	77	6162	12989.9	913843			3	83.695	83.761	73.842	3	937	7010.43	493186
Average			154.411								4	83.695	117.841	154.309	14	1473	9862.74	693847
L4_pt1	1	83.695	860.169	518.401	21	6528	71992.2	5064676			5	83.695	94.48	109.731	7	1010	7907.51	556296
	2	83.695	763.945	493.434	18	6174	63938.7	4498106			6	83.695	186.431	389.901	6	6882	15603.4	1097706
	3	83.695	707.46	490.768	13	3918	59211.2	4165526			7	83.695	140.829	151.18	3	1838	11786.8	829202
	4	83.695	692.085	431.656	8	2973	57924.4	4074998		Average			125.319
	5	83.695	642.343	376.747	7	2687	53761.1	3782113		L4_Pt1	1	83.695	46.434	129.202	4	2013	3886.29	273402
Average			733.2								2	83.695	22.035	28.672	3	525	1844.21	129741
L5	1	83.695	1050.59	578.991	5	4079	87929.9	6185898			3	83.695	62.791	112.543	4	3350	5255.34	369715
	2	83.695	1389.28	585.866	83	9077	116276	8180084			4	83.695	58.308	47.297	10	1128	4880.13	343319
	3	83.695	1302.41	1106.37	15	5237	109006	7668585		Pt2	1	83.695	200.073	237.341	24	2459	16745.2	1178028
	4	83.695	815.481	522.883	2	3477	68252	4801552			2	83.695	178.301	276.811	12	2696	14923	1049836
	5	83.695	2187.82	862.299	73	6554	183111	12881898			3	83.695	183.707	181.459	12	2098	15375.4	1081664
	6	83.695	1985.52	572.615	553	5398	166179	11690731			4	83.695	184.7	229.862	16	1849	15458.6	1087515
Average			1455.18								5	83.695	136.273	140.639	20	1901	11405.4	802376
L6	1	83.695	560.471	256.281	62	2823	46908.8	3300052			6	83.695	177.22	105.958	19	1515	14832.5	1043472
	2	83.695	543.257	271.252	56	1723	45468.1	3198697		Average			124.984
	3	83.695	461.168	352.046	1	2206	38597.7	2715360		L5_Pt1	1	83.695	121.949	64.182	19	1160	10206.6	718038
	4	83.695	802.001	447.534	63	6295	67123.8	4722183			2	83.695	111.186	109.106	13	3607	9305.8	654666
	5	83.695	940.749	574.923	44	5289	78736.4	5539128			3	83.695	107.55	115.184	4	1430	9001.44	633254
	6	83.695	971.666	736.702	54	5596	81324	5721171			4	83.695	240.33	161.141	11	2380	20114.5	1415065
	7	83.695	1097.99	507.296	19	3870	91896.8	6464967			5	83.695	66.228	66.951	7	667	5542.95	389948
Average			768.186								6	83.695	59.508	63.059	11	669	4980.55	350383
L7	1	83.695	462.719	151.914	103	1375	38727.4	2724488		Average			117.792
	2	83.695	383.758	250.52	17	1360	32118.8	2259570		L6_Pt1	1	83.695	192.856	105.249	9	879	16141.1	1135535
	3	83.695	730.978	224.436	157	2008	61179.5	4303998			2	82.558	129.085	78.621	48	1934	10657.1	749727
	4	83.695	2028.49	689.452	911	4560	169775	11943747		Pt2	1	83.695	163.537	144.786	1	1760	13687.3	962903
	5	83.695	1187.21	461.044	245	5429	99363.8	6990277			2	83.695	149.527	164.206	19	1498	12514.7	880413
	6	83.695	845.669	469.896	68	4302	70778.7	4979301			3	83.695	179.249	181.386	8	2807	15002.3	1055420
	7	83.695	1179.91	417.624	318	3877	98753.1	6947311			4	83.695	105.996	251.833	3	13339	8871.36	624103
Average			974.104								5	83.695	196.891	168.867	3	1981	16478.9	1159293
											6	83.695	228.092	255.107	34	2393	19090.2	1343003
										Average			168.154
								Data for plotting
									UAS-184	w1118
								L1	632.532	533
								L2	741.317	267
								L3	154.411	125.31
								L4	733.2	124.98
								L5	1455.18	117.79
								L6	768.18	168.15
								L7	974.1
Quantification for NrxIV-RNAi
UAS-NrxIV-RNAi										UAS-LacZ
NrxIV-RNAi										UAS-LacZ	Area	Mean	Std Dev	Min	Max	IntDen	RawIntDen
L1		Area	Mean	Std Dev	Min	Max	IntDen	RawIntDen		L1	1	109.85	66.918	176.808	1	2856	7350.94	517141
	1	35.536	156.439	67.111	2	409	5559.29	391098			2	109.85	50.907	153.754	2	2916	5592.13	393408
	2	35.536	98.346	30.886	28	272	3494.88	245866			3	109.85	39.728	116.645	0	2639	4364.09	307015
	3	35.536	162.026	115.701	1	860	5757.83	405065			4	109.85	39.728	116.645	0	2639	4364.09	307015
	4	35.536	164.939	75.813	68	552	5861.34	412347			5	109.85	47.937	93.748	1	2220	5265.93	370460
	5	32.694	77.109	36.248	30	518	2520.97	177351			6	109.85	62.536	93.885	2	3172	6869.59	483278
	6	32.694	56.335	94.832	13	2127	1841.8	129571
	7	35.536	160.811	60.457	65	482	5714.64	402027		Average			51.2923
Average			125.144							L2_Pt1	7	109.85	83.448	108.246	2	1949	9166.75	644884
L2	1	35.536	761.642	317.34	333	2604	27066	1904104			8	109.85	41.4	133.244	2	7629	4547.83	319941
Pt1	2	35.536	474.414	367.705	163	9337	16859	1186035			9	109.85	54.881	94.22	9	1904	6028.66	424118
	3	35.536	760.08	387.877	233	6175	27010.5	1900199			10	109.85	67.022	115.005	3	4544	7362.37	517945
	4	35.536	468.376	258.831	195	4614	16644.4	1170941			11	109.85	71.825	139.257	8	6490	7890.03	555066
Pt2	5	35.536	146.712	118.873	44	2158	5213.64	366781			12	109.85	59.024	65.456	2	1153	6483.79	456137
	6	35.536	125.426	80.123	33	709	4457.19	313565		Average			62.9333
										L3_Pt1	1	109.85	70.55	214.822	0	7784	7749.9	545208
Average			456.108								2	109.85	45.686	61.774	2	1625	5018.6	353060
L3	7	35.536	132.002	175.664	27	6472	7130.13	501607			3	109.85	74.085	101.484	2	913	8138.23	572527
Pt1	8	35.536	229.298	92.477	135	1136	8148.44	573245			4	109.85	79.285	148.52	0	2487	8709.44	612712
	9	35.536	162.692	649.959	31	16177	5781.51	406731			5	109.85	61.24	168.005	2	2425	6727.18	473259
	10	35.536	142.758	119.452	41	2018	5073.12	356896			6	109.85	64.595	197.938	2	2492	7095.82	499193
Pt2	11	35.536	91.366	67.627	48	1418	3246.82	228415			7	109.85	63.772	107.024	1	3133	7005.37	492830
Pt3	12	35.536	85.068	64.331	31	1356	3023.01	212670			8	109.85	55.048	165.58	0	5932	6047.01	425409
										Average			64.2826
Average			140.531							L4_Pt1	1	109.85	70.327	103.849	1	2617	7725.4	543484
L4_pt1	1	35.536	159.744	269.921	16	9217	17547.9	1234503			2	109.85	75.051	86.956	0	1715	8244.37	579994
	2	35.536	147.078	225.226	15	8872	16156.6	1136620			3	109.85	50.908	43.509	3	1073	5592.28	393419
	3	35.536	114.087	64.587	28	1876	12532.4	881661			4	109.85	64.442	73.168	7	1566	7078.97	498008
	4	35.536	148.515	140.177	18	2128	16314.4	1147726			5	109.85	75.072	100.279	5	3103	8246.69	580157
	5	35.536	21.873	108.302	0	4231	2402.75	169034			6	109.85	99.783	251.091	13	11399	10961.2	771124
	6	35.536	36.88	61.68	0	2342	4051.3	285010		Average			72.5972
	7	35.536	100.467	90.9	0	1722	11036.3	776409
	8	35.536	93.044	230.602	3	10763	10220.9	719043		L5_Pt1	1	109.85	92.627	325.166	3	4796	10175.1	715819
	9	35.536	74.533	53.336	10	1133	8187.5	575993			2	109.85	76.951	243.996	5	3225	8453.1	594678
	10	35.536	75.441	215.531	0	11254	8287.18	583006			3	109.85	249.632	175.07	38	2012	27422.2	1929159
Average			192.165								4	109.85	310.755	391.443	19	8568	34136.5	2401511
L5	1	109.85	213.493	141.42	8	1590	23452.2	1649873			5	109.85	285.366	232.972	10	2725	31347.5	2205308
	2	109.85	506.819	382.997	11	9045	55674.2	3916700			6	109.85	291.604	229.587	17	8899	32032.8	2253518
	3	109.85	293.679	257.587	2	3356	32260.7	2269554		Average			217.822
	4	109.85	180.876	125.923	43	2118	19869.3	1397812
	5	109.85	225.452	151.951	40	3757	24766	1742296
	6	109.85	464.876	224.811	45	2182	51066.7	3592562
	7	109.85	304.505	203.599	2	2640	33449.9	2353212
Average			312.814
L6	1	109.85	147.319	93.081	4	1677	16183	1138478
	2	109.85	150.874	114.933	0	1824	16573.5	1165952
	3	109.85	204.7	162.742	4	4282	22486.3	1581918
	4	109.85	147.681	105.076	9	1472	16222.8	1141278
	5	109.85	148.432	102.067	1	1666	16305.3	1147086
	6	109.85	49.509	42.542	0	424	5438.62	382609
	7	109.85	81.291	96.601	2	3620	8929.82	628216
Average			132.829
									Data for plotting
										NrxIVRNAi	UAS-LAcZ
									L1	125.144	51.2923
									L2	456.108	62.9333
									L3	140.531	64.2826
									L4	192.165	72.5972
									L5	312.814	217.822
									L6	132.829
